# Supplementary material for: Inter-Individual Responses to a Blueberry Intervention across Multiple Endpoints
Source: Nutrients. 2024 Mar 20;16(6):895. doi: 10.3390/nu16060895 (PMC10975049; doi:10.3390/nu16060895)
Supplement: Supplementary file 1 [file nutrients-16-00895-s001.zip]

Archive with 1 entries (1 files):
- nutrients-2881199-supplementary.pdf
